# Supplementary material for: Glucocorticoid Treatment in Acute Respiratory Distress Syndrome: An Overview on Mechanistic Insights and Clinical Benefit
Source: Int J Mol Sci. 2023 Jul 28;24(15):12138. doi: 10.3390/ijms241512138 (PMC10418884; doi:10.3390/ijms241512138)
Supplement: Supplementary file 1 [file ijms-24-12138-s001.zip]

Archive with 1 entries (1 files):
- ijms-2489883-supplementary.pdf
